# Supplementary material for: Epigenetic modifiers DNMT3A and BCOR are recurrently mutated in CYLD cutaneous syndrome
Source: Nat Commun. 2019 Oct 17;10:4717. doi: 10.1038/s41467-019-12746-w (PMC6797807; doi:10.1038/s41467-019-12746-w)
Supplement: Supplementary file 3 — Supplementary Data 1 [file 41467_2019_12746_MOESM3_ESM.xlsx]

## Sheet: Sheet1
Sample	Patient No	Sex	Age	Genotype	Source	Tumour cellularity	NGS	Array
PD36119a	1	F	80	c.2460delC	Skin	80-100%	WES
PD36119c	1	F	80	c.2460delC	Skin	80-100%	WES, RNAseq
PD37330a	1	F	80	c.2460delC	Skin	80-100%	WGS, TDS, RNAseq	EPIC
PD37330c	1	F	80	c.2460delC	Skin	80-100%	WGS, TDS, RNAseq	EPIC
PD37330e	1	F	80	c.2460delC	Skin	80-100%	WGS, TDS, RNAseq	EPIC
PD37330f	1	F	80	c.2460delC	Skin	80-100%	WGS, RNAseq
PD37330g	1	F	80	c.2460delC	Skin	80-100%	WGS, TDS
PD37330h	1	F	80	c.2460delC	Lung	80-100%	WES
PD37330i	1	F	80	c.2460delC	Skin	80-100%	WES, TDS
PD37330j	1	F	80	c.2460delC	Skin	80-100%	WES, TDS
PD37330k	1	F	80	c.2460delC	Skin	80-100%	TDS, RNAseq	EPIC
PD37330l	1	F	80	c.2460delC	Skin	80-100%	RNAseq
PD37331a	2	F	64	c.2460delC	Skin	80-100%	WGS, RNAseq
PD37331c	2	F	64	c.2460delC	Skin	80-100%	WGS
PD37331f	2	F	64	c.2460delC	Lung	80-100%	WGS
PD37331g	2	F	64	c.2460delC	Lung	80-100%	WGS
PD37331h	2	F	64	c.2460delC	Lung	80-100%	WGS
PD37331i	2	F	64	c.2460delC	Skin	80-100%	WGS, RNAseq
PD37331j	2	F	64	c.2460delC	Skin	80-100%	WES
PD37331k	2	F	64	c.2460delC	Skin	80-100%	WES, TDS
PD37331l	2	F	64	c.2460delC	Skin	80-100%	WES
PD37331m	2	F	64	c.2460delC	Skin	80-100%	TDS
PD37331n	2	F	64	c.2460delC	Skin	80-100%	RNAseq
PD37331o	2	F	64	c.2460delC	Skin	80-100%	RNAseq
PD40536a	3	F	48	c.2460delC	Skin	80-100%	WES
PD40536c	3	F	48	c.2460delC	Skin	80-100%	WES
PD40536d	3	F	48	c.2460delC	Skin	80-100%	WES, TDS
PD40536e	3	F	48	c.2460delC	Skin	80-100%	RNAseq
PD40537a	4	M	84	c.2469+1G>A	Skin	80-100%	WES, TDS
PD40537c	4	M	84	c.2469+1G>A	Skin	80-100%	WES, TDS
PD40538a	5	M	51	c.2469 +1G>A	Skin	80-100%	WES
PD40538c	5	M	51	c.2469 +1G>A	Skin	80-100%	WES
PD40538d	5	M	51	c.2469+1G>A	Skin	80-100%	RNAseq
PD40538e	5	M	51	c.2469+1G>A	Skin	80-100%	RNAseq
PD40538f	5	M	51	c.2469+1G>A	Skin	80-100%	RNAseq
PD40539a	6	F	87	c.2469 +1G>A	Skin	80-100%	WES
PD40539c	6	F	87	c.2469 +1G>A	Skin	80-100%	WES
PD40539d	6	F	87	c.2469+1G>A	Skin	80-100%	TDS, RNAseq	EPIC
PD40539e	6	F	87	c.2469+1G>A	Skin	80-100%	TDS, RNAseq	EPIC
PD40540a	7	M	77	c.2460delC	Skin	80-100%	WES
PD40540c	7	M	77	c.2460delC	Skin	80-100%	WES, TDS
PD40540d	7	M	77	c.2460delC	Skin	80-100%	WES
PD40540e	7	M	77	c.2460delC	Skin	80-100%	RNAseq
PD40541a	8	F	81	c.2460delC	Skin	80-100%	WES, TDS, RNAseq
PD40542a	9	F	75	c.2460delC	Skin	80-100%	WES
PD40542c	9	F	75	c.2460delC	Skin	80-100%	WES
PD40542d	9	F	75	c.2460delC	Skin	80-100%	TDS, RNAseq	EPIC
PD40542e	9	F	75	c.2460delC	Skin	80-100%	TDS
PD40543a	10	F	43	c.2460delC	Skin	80-100%	WES
PD40543c	10	F	43	c.2460delC	Skin	80-100%	RNAseq
PD40544c	11	F	57	c.1112C>A	Skin	80-100%	WES
PD40544d	11	F	57	c.1112C>A	Skin	60-80%	WES
PD40545a	12	M	72	c.2467C>T	Skin	80-100%	WES
PD40545c	12	M	72	c.2467C>T	Skin	80-100%	WES
PD40546a	13	F	30	c.1112C>A	Skin	60-80%	WES
PD40546c	13	F	30	c.1112C>A	Skin	60-80%	WES
PD40546d	13	F	30	c.1112C>A	Skin	60-80%	WES
PD40547a	14	F	53	c.2460delC	Skin	80-100%	RNAseq
PD40548a	15	F	54	5.5Mb deletion	Skin	80-100%	RNAseq
PD40548c	15	F	54	5.5Mb deletion	Skin	80-100%	RNAseq
PD40548d	15	F	54	5.5Mb deletion	Skin	80-100%	RNAseq
PD40548e	15	F	54	5.5Mb deletion	Skin	80-100%	RNAseq
