# Supplementary material for: Epigenetic modifiers DNMT3A and BCOR are recurrently mutated in CYLD cutaneous syndrome
Source: Nat Commun. 2019 Oct 17;10:4717. doi: 10.1038/s41467-019-12746-w (PMC6797807; doi:10.1038/s41467-019-12746-w)
Supplement: Supplementary file 5 — Supplementary Data 3 [file 41467_2019_12746_MOESM5_ESM.xlsx]

## Sheet: Supp Table 5
Supplementary Table 5
Network	p value*	Molecules in Network	Top Diseases and Functions
1	1x10-45	CAPZB,CDH4,CDKN3,CHD7,CTNNA3,CTNNB1,CYP2A6 (includes others),DPEP1,EHD1,EMX2,EYA2,FGF19,FGF20,FOXC1,GALM,GLI2,GLI3,HOXA11-AS,MAGI1,NAA10,NPTX1,PAX1,PAX9,PDE1C,PMP22,POU3F2,ROR2,SIM1,SIM2,SLC39A14,SSH1,TBX20,TSPAN2,TUBB2B,ZIC1	[Embryonic Development, Nervous System Development and Function, Organ Development]
2	1x10-37	ADAMTS4,CRELD2,FOXA2,FOXH1,GFRA1,Hedgehog,HNF1B,IFITM5,LAMA3,LRP5,MAFB,MAN1A1,MNX1,MUC6,NKX6-1,NR2F2,NR5A2,ONECUT1,OSTM1,P38 MAPK,PDIA6,PDX1,RBP1,S100A11,SARM1,SATB2,SLC2A2,SORCS3,SOX8,SP7,SSBP3,TMSB4,TP53AIP1,TRIO,UST	[Digestive System Development and Function, Embryonic Development, Endocrine System Development and Function]
3	1x10-35	ANXA9,ARHGDIB,ATP2A3,BBX,Calmodulin,CDH5,CDX1,CDX2,COL12A1,CPNE5,CTSE,DCN,EGLN,estrogen receptor,ETS1,FMO1,FOXK1,HHEX,HOTTIP,HOXA13,IRS1,LTF,MAP7,OPCML,P-TEFb,PDGFD,PDGFRL,PPFIA4,PRSS56,PTPRN2,SASH1,SHROOM3,SPEG,TGFB3,WNT5A	[Cancer, Skeletal and Muscular Disorders, Tissue Morphology]
4	1x10-31	AURKC,BAHCC1,BANP,BCL11A,BRD7,C1q,CD93,CDK14,EXOC5,FAM49A,FGF5,Fgfr,HBG2,Hdac,Histone h3,Histone h4,HOXA3,ING1,KCNH2,KDM3A,MAD1L1,MECOM,MEGF10,MEIS2,MGMT,Notch,OSR1,PBX1,RNF207,SHANK2,SPATS2L,TACC2,TBX3,TMPRSS2,ZNF767P	[Cell Cycle, Hematological Disease, Hereditary Disorder]
5	1x10-31	AATK,ADCY,ADCY1,ATXN1,BACE1,CACNA2D3,CADM1,Calcineurin protein(s),CD2,CIDEA,CLASP2,DNER,GNAO1,GNG7,GRIA1,Ifn gamma,INPP5A,LGI1,Nfat (family),NR3C1,NR3C2,PLC,PRKAA,PRKAR1B,PTGDR,RCAN2,RELT,RRAGC,RTN4,SLAMF1,SLC25A33,TNFRSF12A,TNNT3,TUBA3E,ZFYVE28	[Behavior, Cell-To-Cell Signaling and Interaction, Nervous System Development and Function]
6	1x10-31	BMP4,c-Src,CCNE2,DLX2,DLX4,DLX5,EBF1,ECT2,EDAR,EN2,FGF8,FLVCR2,FOXG1,GABRP,GFI1B,HAND2,HOXD13,Hsp27,IKBKB,MAP2K6,NKX2-3,OCA2,OTX2,PCDH7,PRKCH,Rag,Rb,RBBP8,RGS12,Rsk,RTN4RL1,RUNX3,SIK1/SIK1B,TRAPPC9,Tropomyosin	[Connective Tissue Development and Function, Connective Tissue Disorders, Organ Morphology]
7	1x10-29	ACKR3,ACVR2A,Ap2,ASGR1,Beta Arrestin,CACNA1H,CAMK2N1,CaMKII,Ctbp,DUSP4,EBF3,ERK,GAREM2,GNAI1,GOPC,GREB1,HAS3,HTR2C,IRX3,MAPK8IP3,MTNR1A,NRP1,NRP2,PDE10A,PDE4D,PITX1,PRDM8,SFTPB,SMAD1/5,SOX1,TACC1,TFAP2B,TFAP2C,TNFRSF19,TSH	[Developmental Disorder, Neurological Disease, Organismal Injury and Abnormalities]
8	1x10-29	Alpha tubulin,APBA2,APP,ATG5,ATP6V1E1,BCL6B,BETA TUBULIN,BRSK2,CALML3,caspase,CLK3,CNOT6,CYP1B1,cytochrome C,cytochrome-c oxidase,ELF2,HLX,LMO3,MAPK10,MCPH1,Mitochondrial complex 1,MUC2,NDUFS6,NOVA2,NR2E1,PACRG,PARP,PAXIP1,PRKN,QKI,SPINT2,ST14,STK10,TCIRG1,TOMM20	[Cancer, Dermatological Diseases and Conditions, Organismal Injury and Abnormalities]
9	1x10-29	Ap1,C3orf80,CCL20,CG,Collagen type II,COMP,CRNDE,CTSK,EFEMP1,ESM1,ESR2,EYA4,GNG4,IL1,IL1R1,Insulin,KCNQ5,LIMCH1,MAP3K8,MCM3,Mek,NR4A2,PAX8,RASA3,RPA1,RRP1B,RXRA,SERPINE2,SLC22A11,SLFN12L,SMAD6,SNN,SPP1,TCF,UNG	[Nervous System Development and Function, Neurological Disease, Organ Morphology]
10	1x10-29	ACAT2,Actin,ADRB,AHNAK,ANLN,AURK,CACNB2,CACNB4,CDH23,CDK12,CDK4/6,CLIC6,CUX2,DBX2,DYSF,FRG1,G-protein beta,GATA4,GNAQ,HES1,mir-203,NFIX,PAX6,PRAG1,Proinsulin,PSD3,RBFOX3,RNA polymerase II,S100A13,SCG5,SLC9B2,SVIL,TAL1,URI1,ZNF536	[Developmental Disorder, Hereditary Disorder, Organismal Functions]
11	1x10-28	Aldose Reductase,Caspase 3/7,CERS2,Collagen type I,Collagen type IV,CREB3L1,CXXC5,CYTH3,DDN,EFNB2,FOSB,FOXF2,GDNF,HDAC4,HDAC9,HOXA11,IL20RB,Jnk,LRP4,MEF2,MEF2A,MEF2C,MKX,MRC2,MYOM2,OSBP2,PARD3,PDGF BB,Rac,RUNX2,SH3BP5,SH3RF1,SIAH1,SOST,VAX2	[Cellular Development, Connective Tissue Development and Function, Skeletal and Muscular System Development and Function]
12	1x10-26	ANKS1B,BCAR1,CCNA1,DLL1,FGF2,GPR180,Interferon alpha,KCNC1,KL,KLF6,Ldh (complex),MHC Class II (complex),NCAM1,NLGN4X,NRXN2,NT5C3A,PADI1,PARP12,Pkc(s),PLK2,PMEPA1,Ppp2c,PTP4A3,PXK,RAB11FIP1,RSPH14,SEC14L3,Smad1/5/8,Sos,SPIB,TENT4A,TRANK1,Ubiquitin,USP6NL,Vegf	[Connective Tissue Disorders, Hematological Disease, Metabolic Disease]
13	1x10-24	AFDN,ANO3,BLK,CARD6,CARMIL1,CD3 group,CD86,cytokine,EPHB3,FGG,HCAR1,IFN type 1,Ifnar,IgD,IgG2b,IL12 (family),LSP1,LUC7L3,NFkB (complex),NIK,NLRP2,NLRP3,NXN,PBX3,PDLIM1,SLC16A3,SLC2A5,ST18,TJP2,Tlr,TPO,TRAF3,TRIM69,UBE2N,ZBP1	[Cell-To-Cell Signaling and Interaction, Hematological System Development and Function, Humoral Immune Response]
14	1x10-22	AKAP13,ALT,atypical protein kinase C,BARHL2,BHMT,BMP,calpain,DRD1,ERC2,ERK1/2,EVX1,EXT1,FAM120A,FOXD3,G protein beta gamma,GAS2,GLRA2,GPSM1,GSC,HOXA2,KIDINS220,L-type Calcium Channel,NECTIN1,NMDA Receptor,NOVA1,NRG2,OCLN,PAX3,PEMT,Pka catalytic subunit,Rar,RXFP3,Rxr,SRGAP3,TRPM2	[Behavior, Digestive System Development and Function, Nutritional Disease]
15	1x10-22	ABCG2,ACSL1,ARSB,BDH1,CAVIN2,CDK6,CES1,CETP,CREB5,Cyclin D,ECE1,Growth hormone,HDL,HDL-cholesterol,IDH2,IL23,ISX,LDL,LDL-cholesterol,LHPP,N-cor,NCOR2,NR1H4,OXR1,PEPCK,PPARG,PPP2R2B,PRKAG2,SAA,SAP18,SCARB1,Wnt,WNT9A,XYLT1,ZADH2	[Lipid Metabolism, Molecular Transport, Small Molecule Biochemistry]
16	1x10-22	14-3-3,26s Proteasome,ABCG1,ADARB2,ANKRA2,ATG7,ATP6V1H,BFSP2,Cofilin,Creb,GPC5,Gsk3,HIST1H1A,Hsp70,IFN Beta,INTS1,MAP1LC3,MAPRE2,MBTPS1,MITF,MYT1L,NEK6,NKX2-5,PI3K (family),Pka,PTGER4,RBFOX1,Rock,TACC3,TBXT,TLR3,ULBP3,USP13,WT1,ZNF644	[Cell Morphology, Inflammatory Disease, Organismal Injury and Abnormalities]
17	1x10-21	ATXN7,BATF,BCR (complex),CARD11,CASR,CCNE1,CD3,CD7,Cdk,CDKN1B,Cyclin A,Cyclin E,DNAJB9,DTX1,FASLG,ID3,Igm,IKK (complex),IL2RA,ITGB7,JINK1/2,LMO1,NDFIP2,NFAT (complex),P4HB,PIK3R1,PTPN22,RPS6KA2,Secretase gamma,SLC1A3,SYK/ZAP,TADA2B,TCR,TNFRSF11A,VAV2	[Hematological System Development and Function, Lymphoid Tissue Structure and Development, Tissue Morphology]
18	1x10-19	AFAP1L2,Akt,Ampa Receptor,ANAPC1,ARHGEF3,CCKAR,CD81,CD82,CDH13,Erm,Focal adhesion kinase,FTO,GSS,Integrin,Integrin alpha 3 beta 1,KALRN,MYO16,NDUFV1,NEUROD2,p85 (pik3r),Pak,PDE1B,PDGF-DD,Pdgfr,PDGFRA,PP1 protein complex group,PTPRE,Ras homolog,SCRIB,SIGLEC15,SIX3,SORBS2,SRC (family),TAS1R2,TBX2	[Cell Morphology, Cellular Assembly and Organization, Cellular Function and Maintenance]
19	1x10-19	ATP8A2,CDK6,CDKN1B,CFAP65,CPA3,EHF,ERG,EVI5,FLI1,GATA2,GFI1B,GPR141,ICAM4,LMO2,LYL1,MECOM,Meis1,mir-7,MPO,MRTFB,MS4A2,MSI2,NFE2,NODAL,PDE9A,RBMS1,RHCG,RUNX1,SCX,SLAMF1,SLC24A3,Smad2/3,TMPRSS3,TSPO2,ZFPM1	[Cellular Development, Cellular Growth and Proliferation, Hematological System Development and Function]
20	1x10-18	Alpha Actinin,ARC,ARID1B,Cdc2,Cyclin B,CYFIP1,DTNA,Eif4g,EIF4G3,ELAVL4,F Actin,GPIIB-IIIA,Immunoglobulin,KCNK2,LARP1,MAEA,Mlc,MTOR,MTORC1,OCRL,P glycoprotein,p70 S6k,PABPC1,PFKP,PI3K (complex),Pld,PP2A,PRDM16,RB1CC1,RPH3A,RPTOR,SC5D,SKI,UTRN,YWHAQ	[Cell Cycle, Cell Morphology, Protein Synthesis]
21	1x10-16	BSG,C7orf50,CD86,CDKN1B,CRK,CSF3R,DOK7,F2,GAB1,HDAC4,HOXA10,HOXA11,HS3ST3B1,IL1R1,KCNAB1,KNG1,LTF,LY86,LY96,MAPK1,MCF2L2,MIR99AHG,NRN1,PAK2,PEAR1,PLA2G4F,PROS1,PTEN,RAB11FIP1,SHROOM2,THBD,TREM1,WDR44,YWHAG,ZFP42	[Cell-To-Cell Signaling and Interaction, Hematological System Development and Function, Immune Cell Trafficking]
22	1x10-15	ADAMTS12,Alp,CA12,CXCL3,FAM107A,Fcer1,Fibrinogen,FLT3,FOXP1,GAL,GAS7,GDF6,Gm-csf,GOT,HDC,HLA-DRB5,HTRA1,IFN alpha/beta,Iga,Ige,IgG,IgG2a,IL12 (complex),ITGAM,JAK1/2,Mapk,MN1,PLAC8,PRDM1,RAS,STAT5a/b,STC1,Tgf beta,THBS2,TLR2	[Cellular Development, Connective Tissue Development and Function, Tissue Development]
23	1x10-15	ACOT7,ADGRB2,CD55,CDS2,DLGAP2,EIF3B,EIF3E,EIF3L,FBXL14,FOXI2,GABRA1,GABRA2,GABRA3,GABRA5,GABRB2,GABRB3,GABRG2,GSTA1,HOXB3,IQSEC3,ITPR2,KLHL29,MKLN1,NBEA,NKX2-1,NPY1R,PCDHA4,PCDHGA1,PRKAA1,RNASE4,SLC34A2,SNAI1,STK11,TLX1,TNF	[Kidney Failure, Neurological Disease, Organismal Injury and Abnormalities]
24	1x10-13	ATP11A,BRF1,CDKN1A,CDKN1B,CLDN10,CLTC,COPS4,CYBA,CYTL1,DUSP6,FADS2,FBXL4,FOXO4,GAB1,GADD45B,Hdac,HIF1A,IGF1,IL1R1,JAK1,KAT6A,KLF2,LEP,NPBWR1,NPY2R,NUDCD2,PCGF3,RAPGEF6,REL,RNA polymerase II,SCYL2,SOX8,TBCA,TRAF6,ZRANB1	[Hematological System Development and Function, Lymphoid Tissue Structure and Development, Organ Morphology]
25	1x10-11	ADAMTS8,APOC2,APOE,B4GALNT1,BEGAIN,BTNL2,C1QA,C3AR1,C4A/C4B,C5AR1,CCDC88B,CD300C,CD55,CETP,CUL4B,DUSP5,EIF2S1,FGR,IGF1R,JAK1,JAK3,LDLRAD4,LTF,MAP2K7,MFHAS1,RAG2,RTL1,SCARA5,SCTR,SPECC1,TAF3,TNF,TPO,ZFP36,ZNF608	[Hematological System Development and Function, Inflammatory Response, Tissue Morphology]
	*p-value is calculated using Fisher's Exact Test
